# Supplementary material for: Timing of Antithrombotic Secondary Prevention in Patients with Intracranial Hemorrhage after Stroke Thrombolysis and Thrombectomy
Source: J Clin Med. 2023 Apr 7;12(8):2771. doi: 10.3390/jcm12082771 (PMC10145350; doi:10.3390/jcm12082771)
Supplement: Supplementary file 1 [file jcm-12-02771-s001.zip]

Archive with 1 entries (1 files):
- jcm-2211690-supplementary.pdf
